# Supplementary material for: Engineered amphiphilic peptides enable delivery of proteins and CRISPR-associated nucleases to airway epithelia
Source: Nat Commun. 2019 Oct 28;10:4906. doi: 10.1038/s41467-019-12922-y (PMC6817825; doi:10.1038/s41467-019-12922-y)
Supplement: Supplementary file 3 — Source Data [file 41467_2019_12922_MOESM3_ESM.xlsx]

## Sheet: Figure 1b
Figure 1b
Experimental conditions
Cas12a RNP (1.33µM Cas12a/2.0 µM ARN)- gRNA targeting NKG2A
Shuttle peptide (7.5 µM)
50µL volume/well (96 well-plate)
500 000 NK cells
Delivery time (90 seconds)
T7E1 performed 48h post-delivery
Undigested PCR products are presented
INDEL % Calculation
		Experiment 1		Experiment 2		Experiment 3
Peptide variants		Replicate 1	Replicate 2	Replicate 1	Replicate 2	Replicate 1	Replicate 2	%MEAN	+- SE
6H-CM18-PTD4-6H	band a	14345310	34903960	18283689	11698605	20245004	14919632
	band b	2616600	6725740	3539562	2327439	5707260	4079920
	band c	91000	556150	161460	103569	276900	140452
	% indel	8.28176	9.03927	8.80489	9.00827	12.145	11.7107	9.83164	0.674399
66d2 (FSD10)	band a	24195780	13282640	6351105	6486897	10268336	7393048
	band b	13319390	9532110	4588914	4329750	8807032	5976724
	band c	2183860	1430100	267582	218799	444600	312000
	% indel	21.9308	25.9828	24.722	23.3303	27.4712	26.491	24.988	0.848139
62D7 (FSD18)	band a	21103670	13737430	6339651	11404113	12075076	10711896
	band b	11314660	7502460	5731692	8842281	6004440	5577000
	band c	1733970	368270	287178	1294647	304668	220064
	% indel	21.3916	20.2659	28.3775	27.2392	18.9556	19.4486	22.6131	1.68347
D63 (FSD85)	band a	21328580	13470170	7794861	8488725	4236076	5899452
	band b	11548530	7516180	5936622	5981265	4609072	5153772
	band c	1696730	972300	307947	847389	268424	309712
	% indel	21.4571	21.678	25.4874	25.5561	31.8231	27.9456	25.6579	1.59967
	Band a : Undigested PCR product
	Band b + C : Cleaved products
	Band intensities were calculated using Image Lab 5.2.1 Software
Agarose gels
Experiment 1									Experiment 2										Experiment 3

## Sheet: Figure 1d
Figure 1d
Efficiency of GFP delivery to human airway epithelia by different peptides
Mean Fluorescence Values
Experimental groups	Peptide:GFP concentration	Donor 1	Donor 2	Donor 3	Donor 4	Mean	SEM
GFP alone
	0µM:10µM	474	1883	907	1096	1090	295
	0µM:20µM	799	901	1662	603	991	232
CM18-PTD4:GFP
	5µM:10µM	22010	31053	16905	44422	28598	6032
	10µM:10µM	11276	13252	19292	15700	14880	1727
	15µM:10µM	7493	14310	15492	22160	14864	3004
	20µM:20µM	12338	5620	24724	13492	14044	3961
S18:GFP
	5µM:10µM	14899	8798	36531	20050	20070	5950
	10µM:10µM	17159	15051	18132	23952	18574	1905
	15µM:10µM	19700	22987	44379	39877	31736	6107
	20µM:20µM	30102	31421	62934	58289	45687	8673
S10:GFP
	5µM:10µM	14030	17086	23274	19353	18436	1947
	10µM:10µM	24792	14100	49980	23336	28052	7683
	15µM:10µM	20124	36210	28970	61000	36576	8781
	20µM:20µM	91002	59000	70991	140492	90371	17963
S85:GFP
	5µM:10µM	7207	6019	8104	15157	9122	2057
	10µM:10µM	14880	18979	23737	19553	19287	1812
	15µM:10µM	23210	25425	31029	28166	26958	1694
	20µM:20µM	34394	30421	37225	58609	40162	6305

## Sheet: Figure 2b
Figure 2b
Peptide efficiency (40 µM) - Cas12a - CFTR locus
		Lane: (1) No peptide Control, (2) CM18-PTD4, (3) S18, (4) S10, (5) S85

## Sheet: Figure 2c
Figure 2c
Dose response (S10 peptide)
		Lane: (1) No peptide Control, (2) 20 µM, (3) 30 µM, (4) 40 µM, (5) 50 µM

## Sheet: Figure 2d
Figure 2d
S10-Cas12a RNP incubation-time course
		Lane: (1) No peptide Control, (2) 15 min, (3) 60 min, (4) 180 min, (5) 360 min, (6) Repeat

## Sheet: Figure 2e
Figure 2e
Peptide efficiency (40 µM) - Cas12a - HPRT locus
		Lane: (1) No peptide Control, (2) CM18-PTD4, (3) S18, (4) S10, (5) S85

## Sheet: Figure 2f
Figure 2f
Peptide efficiency (40 µM) - Cas9 - CFTR locus
		Lane: (1) No peptide Control, (2) CM18-PTD4, (3) S18, (4) S10, (5) S85

## Sheet: Figure 3e
Figure 3e
Quantitation of GFP+ cells in large and small airways following 1 or 2 deliveries of GFP protein
Large Airways
1 Delivery
Mouse #	Image #	Blue (nuclei)	Green (GFP)	% Positive	Overall Mean	SEM	length (pixel)	width (pixel)	area (pixel)	length (um)	width (um)	area (um)
1	1A1CLAW1a	500	110	22	26.8	7.72	1500.13	122.176	206216	5000.45	407.253	2.29129e+06
1	1A1DLAW1a	500	96	19.2			1436.6	163.187	244319	4788.67	543.957	2.71466e+06
2	1B1DLAW1a	500	40	8			511.863	189.356	87304	1706.21	631.187	970044
2	1B1DLAW2a	500	50	10			696.417	202.83	123655	2321.39	676.1	1.37394e+06
3	1C1DLAW1a	500	122	24.4			157.603	33.73	4878	525.343	112.433	54200
4	1D1CLAW1a	500	180	36			488.872	63.781	48104	1629.57	212.603	534489
4	1D1DLAW1a	500	340	68			1237.32	92.477	139511	4124.39	308.257	1.55012e+06
2 Deliveries
Mouse #	Image #	Blue (nuclei)	Green (GFP)	x100	Overall Mean	SEM	length (pixel)	width (pixel)	area (pixel)	length (um)	width (um)	area (um)
1	2A1CLAW1a	500	194	38.8	45.6909	4.91	1382.05	131.21	215471	4606.82	437.367	2.39412e+06
1	2A1DLAW1a	500	156	31.2			1449.24	123.434	304521	4830.81	411.447	3.38357e+06
1	2A1DLAW2a	500	160	32			232.998	319.011	56965	776.66	1063.37	632944
2	2B1CLAW1a	500	416	83.2			1349.9	204.353	220850	4499.66	681.177	2.45389e+06
2	2B1DLAW1a	500	312	62.4			1258.97	90.355	130316	4196.56	301.183	1.44796e+06
3	2C1CLAW1a	360	135	37.5			275.659	38.21	13172	918.863	127.367	146356
3	2C1CLAW2a	495	240	48.5			245.177	56.604	15747	817.257	188.68	174967
3	2C1DLAW1a	500	160	32			728.53	43.863	45744	2428.43	146.21	508267
3	2C1DLAW2a	500	175	35			471.542	57.201	38355	1571.81	190.67	426167
4	2D2CLAW1a	500	220	44			863.87	62.769	50815	2879.57	209.23	564611
4	2D2DLAW2a	500	290	58			604.202	37.577	64828	2014.01	125.257	720311
Note: For the large airways, each image # represents data from one slide.
																				1.94
Small Airways
1 Delivery
Mouse #	Image#	Blue (nuclei)	Green (GFP)	% positive	Mean % pos	SE	height (pixel)	height (um)	width (pixel)	width (um)	i/w ratio	area(pixel^2)	area(um^2)	Overall Mean for 1x delivery	SEM
1	1A1B1-L	58	21	36.2069	32.513	2.37249	1064	114.163	948.034	101.72	1.12232	1053628	12129.9	32.14	1.42
	1A1B1-R	97	29	29.8969			1420.05	152.366	2188.09	234.774	0.648991	2647646	30480.9
	1A1B2	88	38	43.1818			1592.05	170.82	1528.01	163.949	1.04191	2333075	26859.4
	1A1B3	72	22	30.5556			1812.07	194.428	1188.06	127.474	1.52523	1827567	21039.8
	1A1B4	97	32	32.9897			1908.09	204.73	954.019	102.363	2.00005	1766439	20336.1
	1A1B5	56	17	30.3571			648.062	69.5345	1236.09	132.628	0.524283	692951	7977.57
	1A1B6	82	20	24.3902			1806.16	193.794	1092.15	117.183	1.65377	1895831	21825.7
	1A1B7	63	10	15.873			1316.02	141.204	1208.03	129.617	1.0894	1155142	13298.5
	1A1B8	139	60	43.1655			2562	274.893	2022.01	216.954	1.26706	4358066	50172.1
	1A1B9	96	35	36.4583			1806.01	193.778	1656.88	177.777	1.09001	2587566	29789.3
	1A1B10	81	28	34.5679			1320.12	141.644	1837.66	197.173	0.718373	2048248	23580.4
2	1B1B1	87	30	34.4828	40.3913	2.07281	1288.06	138.203	1148.03	123.179	1.12197	1380140	15888.8
	1B1B2	134	64	47.7612			1254.01	134.551	2658.68	285.266	0.471668	3689655	42477
	1B1B3	157	61	38.8535			1945.33	208.727	1890.24	202.815	1.02915	4560232	52499.5
	1B1B4	119	54	45.3782			1266.23	135.861	1692.38	181.586	0.748192	2301120	26491.6
	1B1B5	112	42	37.5			1526.31	163.767	1794.36	192.528	0.850616	2269569	26128.3
	1B1B6	86	33	38.3721			1364.47	146.403	1348.01	144.636	1.01222	1519575	17494
3	1C1B1	95	30	31.5789	24.9357	4.40661	1488.05	159.662	1116.26	119.77	1.33307	1564340	18009.4
	1C1B2	91	25	27.4725			1146.77	123.044	1752	187.983	0.654549	1802992	20756.9
	1C1B3	44	18	40.9091			921.396	98.8622	888.613	95.3447	1.03689	693533	7984.27
	1C1B4	86	15	17.4419			1296.5	139.109	1376.98	147.745	0.941552	1410317	16236.2
	1C1B5	96	10	10.4167			1172.33	125.787	1420.28	152.39	0.825427	1563363	17998.2
	1C1B6	78	17	21.7949			1428.02	153.221	960.533	103.061	1.4867	1258999	14494.2
4	1D1B1	75	20	26.6667	31.1572	1.81919	606.03	65.0247	1071.11	114.925	0.565799	636493	7327.6
	1D1B2	91	23	25.2747			928.009	99.5718	1164.01	124.893	0.797254	976232	11238.8
	1D1B3	86	23	26.7442			1353.41	145.216	762.85	81.8509	1.77415	1296001	14920.2
	1D1B4	124	42	33.871			648.25	69.5547	2196.4	235.665	0.295142	1581503	18207
	1D1B5	103	37	35.9223			2059.08	220.931	1680.01	180.259	1.22563	2329151	26814.3
	1D1B6-L	58	27	46.5517			1092.02	117.169	1098.15	117.827	0.994416	1080258	12436.4
	1D1B6-R	63	20	31.746			1248.13	133.92	1014.28	108.829	1.23055	1016259	11699.6
	1D1B7	47	14	29.7872			777.006	83.3697	921.488	98.8721	0.843208	592630	6822.63
	1D1B8	95	28	29.4737			968.008	103.864	1960.15	210.316	0.493845	1579689	18186.1
	1D1B9-T	84	23	27.381			952.008	102.147	1224.32	131.365	0.777581	1150997	13250.8
	1D1B9-B	58	17	29.3103			651.028	69.8528	930.174	99.8041	0.699899	706146	8129.48
2 Deliveries
Mouse #	Image#	Blue (nuclei)	Green(GFP)	% positive	Mean % pos	SE	height (pixel)	height (um)	width(pixel)	width (um)	i/w ratio	area(pixel^2)	area(um^2)	Overall Mean for 2x delivery	SEM
1	2A1B1	83	1	1.20482	31.7073	3.82143	442.005	142.124	440.164	141.532	1.00418	161958	16744.9	30.01	1.88
	2A1B2	54	9	16.6667			386	124.116	270.185	86.8762	1.42865	62646	6476.98
	2A1B3	89	25	28.0899			524	168.489	508.016	163.349	1.03146	177830	18385.9
	2A1B4	108	40	37.037			778.974	250.474	436.073	140.216	1.78634	308105	31855
	2A1B5	66	24	36.3636			310.522	99.8463	370.346	119.082	0.838465	91952	9506.93
	2A1B6	68	33	48.5294			448.286	144.143	306.529	98.5624	1.46246	98998	10235.4
	2A1B7	77	13	16.8831			448.01	144.055	354	113.826	1.26556	117385	12136.5
	2A1B8	88	40	45.4545			386.047	124.131	564.128	181.392	0.684325	180372	18648.7
	2A1B9	114	46	40.3509			698.026	224.446	410.078	131.858	1.70218	233355	24126.6
	2A1B10	67	19	28.3582			338.095	108.712	288.25	92.6849	1.17292	76365	7895.39
	2A1B11	97	15	15.4639			396.126	127.372	630.257	202.655	0.628515	232923	24081.9
	2A1B12	108	48	44.4444			851.977	273.948	408.02	131.196	2.08808	263887	27283.3
	2A1B13	131	56	42.7481			950.303	305.564	486.103	156.303	1.95494	392749	40606.4
	2A1B14	78	33	42.3077			420.305	135.146	292.027	93.8994	1.43927	86294	8921.95
2	2B1B1	97	3	3.09278	31.1414	3.98139	1662	178.326	1734.09	186.061	0.958428	2524241	29060.2
	2B1B2	84	20	23.8095			1408.01	151.074	1356.02	145.496	1.03833	1602862	18452.9
	2B1B3	127	46	36.2205			2028.22	217.62	2053.26	220.307	0.987804	3612498	41588.7
	2B1B4	83	31	37.3494			1268.03	136.054	1316.1	141.212	0.963474	1542868	17762.2
	2B1B5	116	35	30.1724			888.225	95.3031	2096.19	224.913	0.423734	2017624	23227.8
	2B1B6	88	37	42.0455			1384	148.498	1528.08	163.958	0.905709	1918534	22087
	2B1B7	103	31	30.0971			988.032	106.012	1630.42	174.937	0.606	1610584	18541.8
	2B1B8	98	38	38.7755			1436.01	154.078	1196.01	128.327	1.20067	1310231	15084
	2B1B9	93	36	38.7097			852.601	91.4808	1928.2	206.889	0.442174	1444581	16630.7
3	2C1B1	77	19	24.6753	26.4727	3.62296	1168.01	125.323	996.803	106.953	1.17175	891450	10262.8
	2C1B2	58	22	37.931			1028.07	110.308	952.134	102.16	1.07975	733832	8448.21
	2C1B3	75	15	20			1344	144.206	1104.01	118.456	1.21738	1171144	13482.7
	2C1B4	97	21	21.6495			952.412	102.19	1540.13	165.25	0.618397	1127788	12983.6
	2C1B5	87	4	4.5977			884	94.8498	1756.11	188.424	0.503384	1611294	18550
	2C1B6	75	23	30.6667			808.089	86.7048	1040.03	111.591	0.776985	876696	10092.9
	2C1B7	80	32	40			988.008	106.009	1276.16	136.927	0.774206	1033291	11895.7
	2C1B8	99	34	34.3434			1264.03	135.625	1372.01	147.211	0.921297	1258088	14483.7
	2C1B9	82	20	24.3902			1068.27	114.621	900.08	96.5751	1.18686	844286	9719.81
4	2D1B1	78	25	32.0513	29.6603	3.48126	968.207	103.885	760.095	81.5553	1.2738	647258	7451.53
	2D1B2	80	17	21.25			1040.03	111.591	980.131	105.164	1.06111	968710	11152.2
	2D1B3	115	50	43.4783			1412.28	151.532	1416.01	151.932	0.997367	1675999	19294.9
	2D1B4	62	15	24.1935			555.008	59.5502	1050.21	112.683	0.528473	451725	5200.47
	2D1B5	70	16	22.8571			693.415	74.4008	1245	133.584	0.556958	772594	8894.46
	2D1B6	167	57	34.1317			1362.05	146.143	2460.73	264.027	0.553515	3031047	34894.8

## Sheet: Figure 4g
Figure 4g
Editing efficiency of Cas9 in large and small airways quantified by the number of GFP+ cells
	Large Airways									Small Airways
	Mouse # - Slide	Image #	Blue (nuclei)	Green (GFP)	% Positive	Mean	Overall Large Airway Mean	SEM		Mouse # - Slide	Image #	Blue (nuclei)	Green (GFP)	% Positive	Overall Small Airway Mean	SEM
	1 - Slide A	D2-1_5C-10	314	70	22.293	18.4302	13.187	2.261		1 - Slide A	D2-1_5C-1	60	7	10.4478	11.5001	1.253
		D2-1_5C-11	261	44	16.8582						D2-1_5C-2	67	8	4.67836
		D2-1_5C-12	316	51	16.1392						D2-1_5C-3	171	29	51.7857
											D2-1_5C-4	56	3	5.66038
	1 - Slide B	D2-1_5D-12	190	43	22.6316	15.0396					D2-1_5C-5	53	6	5.17241
		D2-1_5D-13	98	9	9.18367						D2-1_5C-6	116	23	20.5357
		D2-1_5D-14	132	13	9.84848						D2-1_5C-7	112	19	17.2727
		D2-1_5D-15	140	14	10						D2-1_5C-8	110	13	19.1176
		D2-1_5D-16	305	49	16.0656						D2-1_5C-9	68	11	16.1765
		D2-1_5D-17	311	70	22.508
										1 - Slide B	D2-1_5D-1	126	27	39.7059
	2 - Slide A	D2-2_6C-7	219	29	13.242	9.51337					D2-1_5D-2	68	7	10
		D2-2_6C-8	194	16	8.24742						D2-1_5D-3	70	9	8.73786
		D2-2_6C-9	184	12	6.52174						D2-1_5D-4	103	12	22.2222
		D2-2_6C-10	182	11	6.04396						D2-1_5D-5	54	1	0.729927
		D2-2_6C-11	224	25	11.1607						D2-1_5D-6	137	24	26.3736
		D2-2_6C-12	177	21	11.8644						D2-1_5D-7	91	21	33.3333
											D2-1_5D-8	63	8	6.4
	2 - Slide B	D2-2_6D-10	191	23	12.0419	9.97316					D2-1_5D-9	125	19	26.0274
		D2-2_6D-11	125	20	16						D2-1_5D-10	73	9	6.71642
		D2-2_6D-12	109	6	5.50459						D2-1_5D-11	134	17	12.6866
		D2-2_6D-13	106	3	2.83019
		D2-2_6D-14	144	10	6.94444					2 - Slide A	D2-2_6C-1	112	20	12.1951
		D2-2_6D-15	224	37	16.5179						D2-2_6C-2	164	8	7.76699
											D2-2_6C-3	103	10	10.101
	3 - Slide A	D2-3_3D-1	220	30	13.6364	8.05094					D2-2_6C-4	99	8	7.40741
		D2-3_3D-2	178	10	5.61798						D2-2_6C-5	108	12	8.75912
		D2-3_3D-3	179	14	7.82123						D2-2_6C-6	137	12	8.75912
		D2-3_3D-4	195	10	5.12821
										2 - Slide B	D2-2_6D-1	103	7	11.4754
	4 - Slide A	D2-4_6C-6	180	52	28.8889	24.7287					D2-2_6D-2	61	5	5.88235
		D2-4_6C-7	293	88	30.0341						D2-2_6D-3	85	10	10
		D2-4_6C-8	380	58	15.2632						D2-2_6D-4	100	3	3.94737
											D2-2_6D-5	76	8	5.67376
	4 - Slide B	D2-4_3D-1	157	9	5.73248	4.87222					D2-2_6D-6	141	20	35.0877
		D2-4_3D-2	142	3	2.11268						D2-2_6D-7	57	6	10.7143
		D2-4_3D-3	128	6	4.6875						D2-2_6D-8	56	6	11.1111
		D2-4_3D-4	127	7	5.51181						D2-2_6D-9	54	6	11.1111
		D2-4_3D-5	129	12	9.30233
		D2-4_3D-6	206	6	2.91262					3 - Slide A	D2-3_5A-1	77	1	2.17391
		D2-4_3D-7	104	4	3.84615						D2-3_5A-2	46	3	6.81818
											D2-3_5A-3	44	2	2.08333
	5 - Slide A	D2-5_4C-1	280	53	18.9286	14.8877					D2-3_5A-4	96	1	1.04167
		D2-5_4C-2	214	46	21.4953
		D2-5_4C-3	282	24	8.51064					4 - Slide A	D2-4_6C-1	96	9	9.375
		D2-5_4C-4	292	31	10.6164						D2-4_6C-2	80	10	12.5
											D2-4_6C-3	78	10	12.8205
Note: Because of the size of large airways, several photomicrograph images were stitched together											D2-4_6C-4	77	6	7.79221
to count all cells in an individual large airway. The mean represents the number of positive cells in an individual airway.											D2-4_6C-5	143	9	6.29371
										5 - Slide A	D2-5_6A-1	183	2	1.0929
											D2-5_6A-2	95	1	1.05263
											D2-5_6A-3	99	2	2.0202
											D2-5_6A-4	155	10	6.45161
											D2-5_6A-5	126	14	11.1111
											D2-5_6A-6	188	26	13.8298
											D2-5_6A-7	140	10	7.14286
											D2-5_6A-8	118	7	5.9322
										5 - Slide B	D2-5_4B-1	130	7	5.38462
											D2-5_4B-2	158	29	18.3544
											D2-5_4B-3	130	7	5.38462
										5 - Slide C	D2-5_6C-1	97	8	8.24742
											D2-5_6C-2	124	12	9.67742
											D2-5_6C-3	93	9	9.67742
											D2-5_6C-4	146	17	11.6438
											D2-5_6C-5	120	10	8.33333

## Sheet: Figure 5a
Figure 5a
Pulmonary toxicity profile following in vivo delivery
Sample	Time	Vol (ml)	Total cells	Cells/ml	Cells/ml Ave	SEM	%PMN	Ave %PMN	SEM	% Mac	Ave %Mac	SEM
S10-F1	Day 1	4	200000	50000	65000	8103	6	2	1.35401	94	98	1.35401
S10-F2	Day 1	4	240000	62000			1			99
S10-M1	Day 1	3.5	210000	60000			0			100
S10-M2	Day 1	2.5	220000	88000			1			99
S10-RNP-F1	Day 1	3	110000	36666.7	35422.6	4489	4	5.25	2.49583	96	94.75	2.49583
S10-RNP-F2	Day 1	4	90000	22500			0			100
S10-RNP-M1	Day 1	3	110000	39666.7			12			88
S10-RNP-M2	Day 1	3.5	150000	42857.1			5			95
PBS-F1	Day 1	3.5	150000	42857.1	49037.6	4003	5	3.75	0.75	95	96.25	0.75
PBS-F2	Day 1	3.5	150000	43293.1			5			95
PBS-M1	Day 1	3	180000	60000			2			98
PBS-M2	Day 1	4	200000	50000			3			97
Sample	Time	Vol (ml)	Total cells	Cells/ml	Cell/ml Aave	SEM	%PMN	Ave %PMN	1.33333	%Mac	Ave %Mac	1.33333
S10-F1	Day 7	4	160000	40000	38125	4492	4	1		96	99
S10-F2	Day 7	4	120000	30000			0			100
S10-M1	Day 7	4	130000	32500			0			100
S10-M2	Day 7	3	150000	50000			0			100
S10-RNP-F1	Day 7	4	100000	25000	24811.5	1467	0	0.75	0.478714	100	99.25	0.478714
S10-RNP-F2	Day 7	4.5	130000	28888.9			1			99
S10-RNP-M1	Day 7	4	90000	22500			2			98
S10-RNP-M2	Day 7	3.5	80000	22857.1			0			100
PBS-F1	Day 7	4.5	150000	33333.3	23888.9	5182	0	0	0	100	100	0
PBS-F2	Day 7	4	40000	10000			0			100
PBS-M1	Day 7	4.5	100000	22222.2			0			100
PBS-M2	Day 7	4	120000	30000			0			100
Notes:
PMN = polymorphonuclear lymphocytes
Mac = alveolar macrophages

[truncated: 7 more sheets: Figure 6g, Suppl Fig 1, Suppl Fig 2, Suppl Fig 3, Suppl Fig 4, Suppl Fig 5a, Suppl Fig 6]
